# Supplementary material for: Biological Activities of Mikania glomerata and Mikania laevigata: A Scoping Review and Evidence Gap Mapping
Source: Pharmaceuticals (Basel). 2025 Apr 9;18(4):552. doi: 10.3390/ph18040552 (PMC12030693; doi:10.3390/ph18040552)
Supplement: Supplementary file 1 [file pharmaceuticals-18-00552-s001.zip]

Archive with 1 entries (1 files):
- pharmaceuticals-3551913-supplementary.pdf
